# Supplementary material for: Chloroplast Genome Analysis of Resurrection Tertiary Relict Haberlea rhodopensis Highlights Genes Important for Desiccation Stress Response
Source: Front Plant Sci. 2017 Feb 20;8:204. doi: 10.3389/fpls.2017.00204 (PMC5316520; doi:10.3389/fpls.2017.00204)
Supplement: TABLE S1 — List of the chloroplast genomes used for phylogenetic analysis. [file Table_1.XLSX]

## Sheet: Sheet1
	Supplementary Table1 List of the Chloroplast genomes used for the phylogenetic analysis
	No.	Taxon	Family	Order	GenBank Accession number
	1	Salvia miltiorrhiza	Lamiaceae	Lamiales	JX312195
	2	Ageratina adenophora	Asteraceae	Asterales	NC_015621
	3	Anthriscus cerefolium	Apiaceae	Apiales	NC_015113
	4	Daucus carota	Apiaceae	Apiales	NC_008325
	5	Eleutherococcus senticosus	Araliaceae	Apiales	NC_016430
	6	Guizotia abyssinica	Asteraceae	Asterales	NC_010601
	7	Helianthus annuus	Asteraceae	Asterales	NC_007977
	8	Jacobaea vulgaris	Asteraceae	Asterales	NC_015543
	9	Lactuca sativa	Asteraceae	Asterales	NC_007578
	10	Panax ginseng	Araliaceae	Apiales	NC_006290
	11	Trachelium caeruleum	Asteraceae	Asterales	NC_010442
	12	Atropa belladonna	Solanaceae	Solanales	NC_004561
	13	Boea hygrometrica	Gesneriaceae	Lamiales	NC_016468
	14	Coffea arabica	Rubiaceae	Gentianales	NC_008535
	15	Datura stramonium	Solanaceae	Solanales	NC_018117
	16	Ipomoea purpurea	Convolvulaceae	Solanales	NC_009808
	17	Jasminum nudiflorum	Oleaceae	Lamiales	NC_008407
	18	Nicotiana sylvestris	Solanaceae	Solanales	NC_007500
	19	Nicotiana tabacum	Solanaceae	Solanales	NC_001879
	20	Nicotiana tomentosiformis	Solanaceae	Solanales	NC_007602
	21	Nicotiana undulata	Solanaceae	Solanales	NC_016068
	22	Olea europaea	Oleaceae	Lamiales	NC_013707
	23	Olea europaea subsp. cuspidata	Oleaceae	Lamiales	NC_015604
	24	Olea europaea subsp. europaea	Oleaceae	Lamiales	NC_015401
	25	Olea europaea subsp. maroccana	Oleaceae	Lamiales	NC_015623
	26	Olea woodiana subsp. woodiana	Oleaceae	Lamiales	NC_015608
	27	Sesamum indicum	Pedaliaceae	Lamiales	NC_016433
	28	Solanum bulbocastanum	Solanaceae	Solanales	NC_007943
	29	Solanum lycopersicum	Solanaceae	Solanales	NC_007898
	30	Solanum tuberosum	Solanaceae	Solanales	NC_008096
	31	Spinacia oleracea	Amaranthaceae	Caryophyllales	NC_002202
	32	Arabidopsis thaliana	Brassicaceae	Brassicales	NC_000932
