# Supplementary material for: Chloroplast Genome Analysis of Resurrection Tertiary Relict Haberlea rhodopensis Highlights Genes Important for Desiccation Stress Response
Source: Front Plant Sci. 2017 Feb 20;8:204. doi: 10.3389/fpls.2017.00204 (PMC5316520; doi:10.3389/fpls.2017.00204)
Supplement: TABLE S2 — CodonW output for genes ≥ 300 bp. [file Table_2.XLSX]

## Sheet: Haberlea_CodonW_Supplementary
	T3s	C3s	A3s	G3s	Nc	GC3s	GC	L_sym	L_aa	Gravy	Aromo
psbA_(reverse_strand):_sh	0.5281	0.2508	0.2988	0.0864	41.19	0.288	0.423	330	352	0.338352	0.136364
matK_(reverse_strand):_sh	0.5166	0.1517	0.4011	0.233	48.33	0.274	0.329	496	510	-0.081961	0.147059
atpA_(reverse_strand):_sh	0.4975	0.1418	0.4403	0.1335	45.27	0.218	0.398	496	507	-0.069822	0.057199
atpF_(reverse_strand)_5'_	0.4204	0.1592	0.4145	0.3116	49.4	0.345	0.379	197	204	-0.337745	0.083333
atpI_(reverse_strand):_sh	0.4739	0.1848	0.399	0.131	45.87	0.256	0.386	238	247	0.659919	0.121457
rps2_(reverse_strand):_sh	0.433	0.1753	0.4157	0.2194	51.05	0.301	0.397	226	236	-0.210593	0.067797
rpoC2_(reverse_strand):_s	0.4469	0.1651	0.4483	0.2009	50.76	0.275	0.379	1348	1386	-0.252886	0.083694
rpoC1_(reverse_strand)_5'	0.4688	0.1658	0.4544	0.1714	48.99	0.257	0.387	669	691	-0.327641	0.096961
rpoB_(reverse_strand):_sh	0.4611	0.1138	0.4652	0.2117	48.45	0.244	0.386	1039	1070	-0.271682	0.083178
psbD:_33129-34190	0.51	0.1967	0.3566	0.1391	43.95	0.275	0.424	331	353	0.35864	0.169972
psbC:_34138-35559	0.4617	0.1901	0.3994	0.1307	44.37	0.268	0.433	448	473	0.257928	0.141649
rps14_(reverse_strand):_s	0.36	0.1467	0.4875	0.24	37.82	0.305	0.42	95	100	-0.924	0.08
psaB_(reverse_strand):_sh	0.4992	0.1786	0.3796	0.1512	46.54	0.264	0.41	689	734	0.119891	0.149864
psaA_(reverse_strand):_sh	0.4548	0.1838	0.3941	0.1756	49.92	0.287	0.432	707	750	0.252533	0.132
ycf3_(reverse_strand)_3_e	0.4963	0.1407	0.4359	0.2475	55.78	0.272	0.389	162	169	-0.464497	0.142012
rps4_(reverse_strand):_sh	0.4367	0.1899	0.478	0.1379	51.91	0.256	0.386	195	201	-0.591045	0.069652
ndhJ_(reverse_strand):_sh	0.5	0.1905	0.3874	0.1959	54.43	0.289	0.397	149	158	-0.300633	0.14557
ndhK_(reverse_strand):_sh	0.4893	0.1502	0.4369	0.1667	51.04	0.244	0.373	270	283	-0.181625	0.109541
ndhC_(reverse_strand):_sh	0.5	0.13	0.3837	0.2083	53.21	0.252	0.361	111	120	1.05833	0.216667
atpE_(reverse_strand):_sh	0.4952	0.1238	0.4381	0.1667	44.44	0.222	0.391	126	133	-0.106767	0.030075
atpB_(reverse_strand):_sh	0.4853	0.1471	0.4144	0.1541	46.1	0.243	0.412	482	498	0.005421	0.060241
rbcL:_55350-56801	0.5025	0.1878	0.3778	0.1737	48.14	0.283	0.438	466	483	-0.283851	0.097308
accD:_57525-59006	0.5561	0.1721	0.3472	0.206	49.02	0.278	0.365	471	493	-0.461055	0.105477
ycf4:_60258-60812	0.4805	0.1818	0.3669	0.1864	53.08	0.286	0.397	175	184	0.209239	0.152174
cemA:_61691-62383	0.5243	0.1784	0.3963	0.188	42.4	0.264	0.325	220	230	0.338261	0.121739
petA:_62593-63555	0.5117	0.1562	0.3516	0.2335	50.99	0.296	0.401	314	320	-0.164687	0.078125
rps18:_68302-68607	0.475	0.1375	0.4167	0.2027	36.23	0.263	0.347	99	101	-0.8	0.059406
rpl20_(reverse_strand):_s	0.4206	0.1121	0.5243	0.1724	48.44	0.214	0.349	126	129	-0.679845	0.085271
clpP_(reverse_strand)_3_e	0.4103	0.1923	0.4503	0.1679	49.56	0.286	0.431	185	195	0.155385	0.097436
psi_psbT:_72802-74275	0.4798	0.1568	0.3848	0.1752	49.83	0.268	0.439	463	490	0.10898	0.144898
petB:_75944-76603	0.5272	0.1413	0.3354	0.1745	45.22	0.255	0.4	204	219	0.603653	0.146119
petD:_77540-78064	0.443	0.1544	0.4737	0.1074	40.02	0.218	0.385	165	174	0.513793	0.114943
rpoA_(reverse_strand):_sh	0.4491	0.1736	0.4722	0.2018	52.9	0.274	0.356	328	337	-0.320178	0.077151
rps11_(reverse_strand):_s	0.438	0.1405	0.431	0.1226	46.65	0.226	0.459	133	138	-0.306522	0.036232
rps8_(reverse_strand):_sh	0.4679	0.1468	0.4537	0.1477	36.62	0.225	0.348	129	134	-0.349254	0.052239
rpl14_(reverse_strand):_s	0.44	0.17	0.4896	0.122	45.19	0.229	0.385	118	122	-0.02459	0.040984
rpl16_(reverse_strand):_s	0.4167	0.1204	0.5315	0.1146	52.27	0.188	0.412	128	136	-0.533088	0.088235
rps3_(reverse_strand):_sh	0.4233	0.1902	0.565	0.0979	46.08	0.21	0.345	214	220	-0.347727	0.086364
rpl22_(reverse_strand):_s	0.5238	0.1048	0.5146	0.1087	45.37	0.163	0.348	129	135	-0.417037	0.074074
rpl2_(reverse_strand)_5'_	0.3932	0.2009	0.4227	0.1869	52.92	0.312	0.439	269	275	-0.610546	0.047273
ycf2:_86664-93488	0.4413	0.2047	0.3914	0.2686	52.89	0.346	0.381	2185	2274	-0.432278	0.118734
ndhB_(reverse_strand)_5'_	0.4191	0.2232	0.432	0.1234	48.57	0.284	0.375	483	510	0.66549	0.12549
rps7_(reverse_strand):_sh	0.4202	0.1429	0.5426	0.1017	44.34	0.195	0.402	149	155	-0.574839	0.045161
ycf1:_109084-109881	0.3795	0.25	0.4481	0.1728	56.55	0.335	0.353	251	265	0.423019	0.14717
ndhF_(reverse_strand):_sh	0.5559	0.1087	0.4218	0.1316	42.75	0.183	0.324	709	746	0.47815	0.16622
ccsA:_113784-114746	0.4778	0.1444	0.4912	0.1164	46.76	0.202	0.312	302	320	0.576562	0.171875
ndhD_(reverse_strand):_sh	0.4751	0.1222	0.4651	0.1289	43.93	0.199	0.348	478	509	0.864243	0.149312
ndhE_(reverse_strand):_sh	0.5778	0.1	0.4267	0.0656	38.36	0.134	0.3	97	101	0.580198	0.089109
ndhG_(reverse_strand):_sh	0.5253	0.0696	0.4167	0.1852	42.99	0.183	0.33	169	176	1.09886	0.130682
ndhI_(reverse_strand):_sh	0.507	0.1901	0.437	0.1471	48.93	0.253	0.361	166	171	-0.140351	0.105263
ndhA_(reverse_strand)_5'_	0.4665	0.1182	0.4864	0.1063	43.13	0.181	0.342	353	365	0.699452	0.128767
orf188_(reverse_strand):_	0.4606	0.1333	0.4658	0.0809	45.11	0.179	0.361	184	190	0.808947	0.089474
ndhH_(reverse_strand):_sh	0.4787	0.1508	0.4722	0.1545	50.03	0.23	0.387	366	393	-0.12341	0.111959
ycf1_(reverse_strand):_sh	0.479	0.1644	0.5401	0.1594	47.38	0.23	0.302	1737	1809	-0.527695	0.12272
rps7:_139797-140264	0.4202	0.1429	0.5426	0.1017	44.34	0.195	0.402	149	155	-0.574839	0.045161
ndhB:_5'_and_3'_exons_(14	0.4191	0.2232	0.432	0.1234	48.57	0.284	0.375	483	510	0.66549	0.12549
ycf2_(reverse_strand):_sh	0.425	0.2361	0.3903	0.2467	51.92	0.358	0.386	2110	2184	-0.507143	0.13141
rpl2:_5'_and_3'_exons<151	0.3932	0.2009	0.4227	0.1869	52.92	0.312	0.439	269	275	-0.610546	0.047273
Spearman Rank Correlation between Nc and GC3s
The value of R is 0.544 and the two-tailed value of P is 0.00034 and statistically significant
X Ranks
Mean: 29.5
Standard Dev: 16.89
Y Ranks
Mean: 29.5
Standard Dev: 16.88
Combined
Covariance = 8836 / 57 = 155.02
R = 155.02 / (16.89 * 16.88) = 0.544

## Sheet: Boea_CodonW_Supplementary
	T3s	C3s	A3s	G3s	Nc	GC3s	GC	L_sym	L_aa	Gravy	Aromo
lcl|NC_016468.1_cds_YP_00	0.4188	0.2051	0.3947	0.1415	50.71	0.293	0.443	133	134	-0.441791	0.037313
lcl|NC_016468.1_cds_YP_00	0.5248	0.2442	0.3227	0.0727	41.26	0.273	0.418	330	352	0.338352	0.136364
lcl|NC_016468.1_cds_YP_00	0.5109	0.1582	0.4148	0.2219	49.59	0.273	0.325	490	506	-0.090316	0.152174
lcl|NC_016468.1_cds_YP_00	0.49	0.1542	0.4178	0.1549	47.6	0.244	0.408	496	507	-0.080671	0.057199
lcl|NC_016468.1_cds_YP_00	0.4188	0.1625	0.4145	0.3094	43.27	0.347	0.387	199	206	-0.330582	0.092233
lcl|NC_016468.1_cds_YP_00	0.4692	0.1754	0.4041	0.1412	44.35	0.256	0.385	238	247	0.674494	0.121457
lcl|NC_016468.1_cds_YP_00	0.4359	0.1744	0.3989	0.2229	52.08	0.307	0.404	225	236	-0.211017	0.067797
lcl|NC_016468.1_cds_YP_00	0.4443	0.1687	0.4484	0.2004	51.39	0.278	0.378	1341	1381	-0.249022	0.084721
lcl|NC_016468.1_cds_YP_00	0.4633	0.1682	0.4545	0.1761	49.55	0.262	0.388	669	691	-0.3233	0.096961
lcl|NC_016468.1_cds_YP_00	0.4605	0.114	0.4628	0.2149	48.04	0.247	0.385	1039	1070	-0.276449	0.082243
lcl|NC_016468.1_cds_YP_00	0.52	0.1967	0.3566	0.1261	41.77	0.266	0.422	331	353	0.35949	0.169972
lcl|NC_016468.1_cds_YP_00	0.4642	0.1877	0.3994	0.1307	44.96	0.266	0.432	448	473	0.24926	0.141649
lcl|NC_016468.1_cds_YP_00	0.3421	0.1447	0.4875	0.2533	38.16	0.316	0.43	95	100	-1.013	0.08
lcl|NC_016468.1_cds_YP_00	0.5072	0.1643	0.3809	0.1567	45.95	0.255	0.408	689	734	0.11703	0.149864
lcl|NC_016468.1_cds_YP_00	0.4463	0.1928	0.3915	0.1777	51.47	0.297	0.433	708	750	0.2416	0.132
lcl|NC_016468.1_cds_YP_00	0.5	0.1471	0.45	0.2136	50.56	0.256	0.382	164	171	-0.408187	0.140351
lcl|NC_016468.1_cds_YP_00	0.4277	0.1824	0.4813	0.1517	53.03	0.26	0.386	196	201	-0.577612	0.069652
lcl|NC_016468.1_cds_YP_00	0.5397	0.1349	0.3784	0.2268	51.2	0.262	0.384	149	158	-0.255063	0.151899
lcl|NC_016468.1_cds_YP_00	0.5085	0.1368	0.4251	0.1702	49.83	0.236	0.376	271	284	-0.246479	0.109155
lcl|NC_016468.1_cds_YP_00	0.495	0.1287	0.3793	0.2192	53.33	0.259	0.364	112	120	1.05583	0.216667
lcl|NC_016468.1_cds_YP_00	0.5094	0.1038	0.4206	0.1739	46.72	0.214	0.388	126	133	-0.021053	0.030075
lcl|NC_016468.1_cds_YP_00	0.473	0.1446	0.4218	0.1622	46.72	0.247	0.412	482	498	-0.008835	0.060241
lcl|NC_016468.1_cds_YP_00	0.4987	0.1955	0.3886	0.1603	48.58	0.28	0.438	475	492	-0.321342	0.095528
lcl|NC_016468.1_cds_YP_00	0.5767	0.1535	0.3469	0.2071	47.07	0.264	0.36	478	503	-0.42008	0.109344
lcl|NC_016468.1_cds_YP_00	0.474	0.1818	0.3504	0.2241	55.88	0.309	0.4	175	184	0.208696	0.157609
lcl|NC_016468.1_cds_YP_00	0.5189	0.1946	0.3988	0.1756	40.72	0.268	0.323	220	230	0.335652	0.130435
lcl|NC_016468.1_cds_YP_00	0.4883	0.1602	0.3789	0.2247	51.3	0.293	0.402	314	320	-0.162187	0.078125
lcl|NC_016468.1_cds_YP_00	0.481	0.1392	0.3882	0.2267	37.83	0.283	0.353	99	101	-0.763366	0.059406
lcl|NC_016468.1_cds_YP_00	0.4476	0.1048	0.5049	0.1818	45.67	0.214	0.351	126	129	-0.795349	0.085271
lcl|NC_016468.1_cds_YP_00	0.4295	0.1859	0.4467	0.1618	52.45	0.276	0.43	185	196	0.144898	0.107143
lcl|NC_016468.1_cds_YP_00	0.4885	0.1498	0.378	0.1816	47.84	0.266	0.438	481	508	0.100984	0.145669
lcl|NC_016468.1_cds_YP_00	0.5037	0.1407	0.328	0.1724	45.97	0.264	0.416	148	162	0.627778	0.135802
lcl|NC_016468.1_cds_YP_00	0.443	0.1477	0.4586	0.1311	39.95	0.23	0.391	165	174	0.483908	0.114943
lcl|NC_016468.1_cds_YP_00	0.4659	0.172	0.4826	0.1814	51.84	0.259	0.353	344	353	-0.2983	0.07932
lcl|NC_016468.1_cds_YP_00	0.4463	0.1322	0.4397	0.1132	44.88	0.211	0.454	133	138	-0.29058	0.036232
lcl|NC_016468.1_cds_YP_00	0.4545	0.1818	0.4444	0.1222	37.88	0.24	0.361	129	134	-0.411194	0.044776
lcl|NC_016468.1_cds_YP_00	0.45	0.16	0.4796	0.119	45.25	0.22	0.383	118	122	-0.032787	0.040984
lcl|NC_016468.1_cds_YP_00	0.4468	0.1064	0.4949	0.1176	54.24	0.18	0.417	111	119	-0.25042	0.084034
lcl|NC_016468.1_cds_YP_00	0.4383	0.1852	0.523	0.1408	46.49	0.236	0.356	212	220	-0.388636	0.081818
lcl|NC_016468.1_cds_YP_00	0.5625	0.0729	0.4889	0.1125	43.24	0.14	0.35	114	119	-0.392437	0.092437
lcl|NC_016468.1_cds_YP_00	0.3974	0.1966	0.4227	0.1859	51.72	0.309	0.438	269	276	-0.603986	0.050725
lcl|NC_016468.1_cds_YP_00	0.4385	0.2082	0.3894	0.2694	53.13	0.35	0.382	2185	2274	-0.437863	0.119173
lcl|NC_016468.1_cds_YP_00	0.4182	0.225	0.4347	0.1203	48.37	0.283	0.374	484	511	0.679452	0.127202
lcl|NC_016468.1_cds_YP_00	0.4202	0.1429	0.5426	0.1017	44.34	0.195	0.402	149	155	-0.574839	0.045161
lcl|NC_016468.1_cds_YP_00	0.4107	0.2277	0.4421	0.1845	55.8	0.318	0.349	258	271	0.312915	0.140221
lcl|NC_016468.1_cds_YP_00	0.5545	0.1076	0.4241	0.1352	42.93	0.184	0.321	729	768	0.497526	0.158854
lcl|NC_016468.1_cds_YP_00	0.4669	0.1544	0.5043	0.0952	44.26	0.198	0.314	303	320	0.592187	0.165625
lcl|NC_016468.1_cds_YP_00	0.4573	0.1341	0.4787	0.1167	47.41	0.202	0.346	357	383	0.887728	0.143603
lcl|NC_016468.1_cds_YP_00	0.5556	0.0889	0.4459	0.1017	38.3	0.144	0.3	97	101	0.615842	0.089109
lcl|NC_016468.1_cds_YP_00	0.5316	0.0696	0.4135	0.1743	42.83	0.178	0.328	169	176	1.11648	0.130682
lcl|NC_016468.1_cds_YP_00	0.5248	0.1702	0.4483	0.1313	45.58	0.227	0.349	163	168	-0.107143	0.113095
lcl|NC_016468.1_cds_YP_00	0.4744	0.1218	0.4881	0.087	42.14	0.171	0.342	351	364	0.665385	0.123626
lcl|NC_016468.1_cds_YP_00	0.4852	0.1475	0.4704	0.1538	49.21	0.227	0.386	366	393	-0.129771	0.114504
lcl|NC_016468.1_cds_YP_00	0.481	0.1648	0.5567	0.1463	45.5	0.221	0.294	1754	1823	-0.57718	0.123971
lcl|NC_016468.1_cds_YP_00	0.4202	0.1429	0.5426	0.1017	44.34	0.195	0.402	149	155	-0.574839	0.045161
lcl|NC_016468.1_cds_YP_00	0.4182	0.225	0.4347	0.1203	48.37	0.283	0.374	484	511	0.679452	0.127202
lcl|NC_016468.1_cds_YP_00	0.4385	0.2082	0.3894	0.2694	53.13	0.35	0.382	2185	2274	-0.437863	0.119173
lcl|NC_016468.1_cds_YP_00	0.3974	0.1966	0.4227	0.1859	51.72	0.309	0.438	269	276	-0.603986	0.050725
Spearman Rank Correlation between Nc and GC3s
The value of R is 0.4542 and the two-tailed value of P is 0.00034 and statistically significant
Result Details
X Ranks
Mean: 29.5
Standard Dev: 16.89
Y Ranks
Mean: 29.5
Standard Dev: 16.88
Combined
Covariance = 7379.5 / 57 = 129.46
R = 129.46 / (16.89 * 16.88) = 0.454
