# Supplementary material for: Chloroplast Genome Analysis of Resurrection Tertiary Relict Haberlea rhodopensis Highlights Genes Important for Desiccation Stress Response
Source: Front Plant Sci. 2017 Feb 20;8:204. doi: 10.3389/fpls.2017.00204 (PMC5316520; doi:10.3389/fpls.2017.00204)
Supplement: TABLE S3 — Table showing SSRs with primer pairs. [file Table_3.XLSX]

## Sheet: SSRs_Primer_Pair_Supplementary
SSR type	SSR	size	start	end	FORWARD PRIMER1 (5'-3')	Tm(∞C)	size	REVERSE PRIMER1 (5'-3')	Tm(∞C)	size	PRODUCT1 size (bp)	start (bp)	end (bp)	FORWARD PRIMER2 (5'-3')	Tm(∞C)	size	REVERSE PRIMER2 (5'-3')	Tm(∞C)	size	PRODUCT2 size (bp)	start (bp)	end (bp)	FORWARD PRIMER3 (5'-3')	Tm(∞C)	size	REVERSE PRIMER3 (5'-3')	Tm(∞C)	size	PRODUCT3 size (bp)	start (bp)	end (bp)
p2	(AC)4	8	3697	3704	ACCTAATCGCTCTTTTGATTTCGG	59.667	24	TACGGGAAGGACTTCTCCCC	60.325	20	149	3638	3786	ACCTAATCGCTCTTTTGATTTCGG	59.667	24	GGGAAGGACTTCTCCCCATG	59.451	20	146	3638	3783	CCTAATCGCTCTTTTGATTTCGGA	59.429	24	TACGGGAAGGACTTCTCCCC	60.325	20	148	3639	3786
c	(G)12aaatcaaaaaaactagtaaagaaaaattatacaaagt(TA)4	57	4892	4948	TCACCATCGGATTTGACGGA	59.101	20	TCCTTGAAAGGGGTGCTCAA	59.15	20	244	4838	5081	TCACCATCGGATTTGACGGA	59.101	20	TTCCTTGAAAGGGGTGCTCA	59.15	20	245	4838	5082	TCACCATCGGATTTGACGGA	59.101	20	ACTTCCTTGAAAGGGGTGCT	59.146	20	247	4838	5084
c	(TA)4gaagatacatttacgaagttgttcca(ATTG)3	46	5851	5896	AGACAGTTGATTCCCGCGTA	59.107	20	ACGATGGAGCTCGAGTTGAA	59.111	20	238	5729	5966	TAGACAGTTGATTCCCGCGT	59.107	20	ACGATGGAGCTCGAGTTGAA	59.111	20	239	5728	5966	AGACAGTTGATTCCCGCGTA	59.107	20	GGGGGCAAGGATCTAGGGTT	60.994	20	192	5729	5920
p1	(A)10	10	6654	6663	CCCTGCCTCAATCGTTCCAT	60.107	20	TCCTTCCGTCCCAGAGGATT	59.957	20	266	6578	6843	CCCTGCCTCAATCGTTCCAT	60.107	20	AATCCTTCCGTCCCAGAGGA	59.957	20	268	6578	6845	AATCACCCCTGCCTCAATCG	60.107	20	TCCTTCCGTCCCAGAGGATT	59.957	20	272	6572	6843
p2	(AT)4	8	7457	7464	GCTTTTGTTTGGCAAGCTGC	59.694	20	TGTGCGAATCGAGGGTTCAT	59.751	20	153	7407	7559	GCTTTTGTTTGGCAAGCTGC	59.694	20	ATGTGCGAATCGAGGGTTCA	59.751	20	154	7407	7560	GCTTTTGTTTGGCAAGCTGC	59.694	20	TCAATGTGCGAATCGAGGGT	59.751	20	157	7407	7563
p2	(TC)4	8	8206	8213	AGGGATTCGAACCCTCGGTA	60.033	20	CCTTCCAGCCCTTCCCTTTC	60.324	20	216	8073	8288	ACGCTTTAGTCCACTCAGCC	60.037	20	CCTTCCAGCCCTTCCCTTTC	60.324	20	165	8124	8288	CGCTTTAGTCCACTCAGCCA	60.037	20	CCTTCCAGCCCTTCCCTTTC	60.324	20	164	8125	8288
p1	(T)10	10	12322	12331	TCATTTGGCTCTCACGCTCA	59.679	20	TGCTGAATCGATGACCTAGGC	59.931	21	265	12130	12394	TCATTTGGCTCTCACGCTCA	59.679	20	GCTGAATCGATGACCTAGGCC	60.607	21	264	12130	12393	TCATTTGGCTCTCACGCTCA	59.679	20	GCTGAATCGATGACCTAGGC	58.21	20	264	12130	12393
p2	(CA)4	8	12766	12773	GGGTACAGCTGGTTGGATCC	60.107	20	CCATCTGCCGGGAGTTTCG	60.815	19	152	12721	12872	GGGTACAGCTGGTTGGATCC	60.107	20	GCCATCTGCCGGGAGTTT	60.045	18	153	12721	12873	GGGTACAGCTGGTTGGATCC	60.107	20	GCCATCTGCCGGGAGTTTC	61.115	19	153	12721	12873
p1	(T)10	10	12996	13005	GCCAGTGGCCTAAAGAAACG	59.478	20	CTCGCTTTCATCCTTCCCGT	60.108	20	263	12872	13134	GCCAGTGGCCTAAAGAAACG	59.478	20	ACTCGCTTTCATCCTTCCCG	60.108	20	264	12872	13135	GCCAGTGGCCTAAAGAAACG	59.478	20	TCGCTTTCATCCTTCCCGTT	59.676	20	262	12872	13133
p3	(ATA)4	12	14223	14234	AGGGCCAATTATTGCATAGAAATGT	59.396	25	ATCGGTCGGCCAATCTTCTT	59.458	20	236	14135	14370	GGGCCAATTATTGCATAGAAATGT	58.143	24	ATCGGTCGGCCAATCTTCTT	59.458	20	235	14136	14370	GGGCCAATTATTGCATAGAAATGTC	59.072	25	ATCGGTCGGCCAATCTTCTT	59.458	20	235	14136	14370
p1	(T)13	13	18524	18536	GTGACGACAGGCCGAACTAA	60.039	20	CAAGTAGGCGGGTTGGTCC	60.377	19	242	18321	18562	GTGACGACAGGCCGAACTAA	60.039	20	CCAAGTAGGCGGGTTGGTC	60.377	19	243	18321	18563	CATATGTGACGACAGGCCGA	59.898	20	CAAGTAGGCGGGTTGGTCC	60.377	19	247	18316	18562
p2	(AT)5	10	19903	19912	CCATGAGTAGGACTCCGACC	58.966	20	CGGAATGGGATGATGCCAGA	59.891	20	236	19740	19975	CCATGAGTAGGACTCCGACC	58.966	20	TCGGAATGGGATGATGCCAG	59.891	20	237	19740	19976	CCATGAGTAGGACTCCGACC	58.966	20	CTCGGAATGGGATGATGCCA	59.891	20	238	19740	19977
p2	(AT)4	8	24491	24498	TGCTAACCCCAGCGAACATT	59.962	20	GGGCCGGGTTATTGATGTGA	60.107	20	277	24291	24567	CTGCTAACCCCAGCGAACAT	60.393	20	GGGCCGGGTTATTGATGTGA	60.107	20	278	24290	24567	TGCTAACCCCAGCGAACATT	59.962	20	TAGGGGCCGGGTTATTGATG	59.231	20	280	24291	24570
p2	(AT)4	8	29636	29643	TCGCAGATTGATCGGAACAA	57.622	20	TGAGCGGACTTTAATCGGCA	59.752	20	260	29546	29805	TCGCAGATTGATCGGAACAA	57.622	20	AGCGGACTTTAATCGGCAGT	59.751	20	258	29546	29803	TCGCAGATTGATCGGAACAAA	58.306	21	TGAGCGGACTTTAATCGGCA	59.752	20	260	29546	29805
p1	(A)10	10	31159	31168	GATCTGAGGGATCTTTCCGTT	57.171	21	TCTGACGGACCAAGCATTCC	60.036	20	226	31008	31233	AGGGATCTTTCCGTTTTTCAGAGA	59.958	24	TCTGACGGACCAAGCATTCC	60.036	20	220	31014	31233	TGAGGGATCTTTCCGTTTTTCAG	58.928	23	TCTGACGGACCAAGCATTCC	60.036	20	222	31012	31233
p4	(TAAC)3	12	31858	31869	CCGATAAGGGGCTTTGGGTT	60.034	20	TCTTTGGTAATTCAAGAGGCGGA	59.991	23	226	31769	31994	CCGATAAGGGGCTTTGGGTT	60.034	20	CTTTGGTAATTCAAGAGGCGGA	58.656	22	225	31769	31993	CCGATAAGGGGCTTTGGGTT	60.034	20	TCTTTGGTAATTCAAGAGGCGG	58.656	22	226	31769	31994
p4	(TCTA)3	12	32344	32355	CCCGTCCTCTACAGAGAAACC	59.523	21	AAAGATATCGGATGCGGCGA	59.683	20	177	32255	32431	CCCGTCCTCTACAGAGAAACC	59.523	21	CAAAGATATCGGATGCGGCG	59.56	20	178	32255	32432	CCCGTCCTCTACAGAGAAACC	59.523	21	CCATTCCCCCTTACGCTGTC	60.464	20	202	32255	32456
p2	(TC)4	8	32528	32535	TCGCCGCATCCGATATCTTT	59.683	20	TCCCCGGGTCAAAGCAAAAA	60.397	20	186	32412	32597	TCGCCGCATCCGATATCTTT	59.683	20	TTCCCCGGGTCAAAGCAAAA	60.397	20	187	32412	32598	CGCCGCATCCGATATCTTTG	59.56	20	TCCCCGGGTCAAAGCAAAAA	60.397	20	185	32413	32597
p1	(A)13	13	32671	32683	TTTTGCTTTGACCCGGGGAA	60.397	20	CGACCCCCTCTCTCACCATT	60.978	20	280	32579	32858	GCTTTGACCCGGGGAAGATA	59.455	20	CGACCCCCTCTCTCACCATT	60.978	20	276	32583	32858	TTTTGCTTTGACCCGGGGAA	60.397	20	CGACCCCCTCTCTCACCAT	60.382	19	280	32579	32858
p3	(TTC)4	12	35440	35451	CTGCGTGCTCCTTGGTTAGA	60.037	20	CTTCCCGCGTGCCATAAATG	59.971	20	260	35217	35476	TCTGCGTGCTCCTTGGTTAG	60.037	20	CTTCCCGCGTGCCATAAATG	59.971	20	261	35216	35476	ATGCGTTTTTGGGATCTGCG	59.829	20	CTTCCCGCGTGCCATAAATG	59.971	20	275	35202	35476
c	(TA)4ata(AT)4tgatatat(TG)4	35	36618	36652	GCCCGACACTGCACAAATAG	59.552	20	AACCCGCATCTTCTCCTTGG	60.035	20	142	36589	36730	GCCCGACACTGCACAAATAG	59.552	20	ATCGAACCCGCATCTTCTCC	59.895	20	146	36589	36734	GCCCGACACTGCACAAATAG	59.552	20	CGACCAACTATCCCCAACCC	60.107	20	223	36589	36811
p2	(AG)4	8	41422	41429	TCAGCCATAGACCCCCAGTT	60.253	20	TCACCATTTAGCGGGGCTAC	59.821	20	278	41183	41460	TCAGCCATAGACCCCCAGTT	60.253	20	CACCATTTAGCGGGGCTACT	59.82	20	277	41183	41459	TCAGCCATAGACCCCCAGTT	60.253	20	AATCACCATTTAGCGGGGCT	59.741	20	280	41183	41462
p2	(TA)4	8	42726	42733	TGACTGATGAGGCCACCAAA	59.23	20	GCCATTCACCAGGGAGACTC	60.107	20	261	42670	42930	TTGACTGATGAGGCCACCAA	59.23	20	GCCATTCACCAGGGAGACTC	60.107	20	262	42669	42930	TTTGACTGATGAGGCCACCA	59.23	20	GCCATTCACCAGGGAGACTC	60.107	20	263	42668	42930
p1	(T)10	10	43494	43503	TTGTATCGGCCCCAAACCTC	60.035	20	GGCCGTGATCTGTCATTACG	58.791	20	243	43432	43674	TTGTATCGGCCCCAAACCTC	60.035	20	CGTGATCTGTCATTACGTGCG	59.747	21	240	43432	43671	TTGTATCGGCCCCAAACCTC	60.035	20	TGGCCGTGATCTGTCATTACG	60.471	21	244	43432	43675
p2	(TA)4	8	46745	46752	GGTAACGCGACATAAAGACTCC	59.143	22	TGCAAAAGTGTCTTCCCCCT	59.444	20	279	46557	46835	AACGCGACATAAAGACTCCTT	57.685	21	TGCAAAAGTGTCTTCCCCCT	59.444	20	276	46560	46835	GGTAACGCGACATAAAGACTCC	59.143	22	TGCAAAAGTGTCTTCCCCCTT	60.063	21	279	46557	46835
c	(A)10gaatcgaccgttcaagtatccaaaattgcatgggaaaaatggcaggaagagaaac(AT)4	73	47390	47462	TCGTAAATCGTAAAGGGGGAAGT	59.485	23	CCGATTTCGCCATATCCCCT	59.675	20	280	47362	47641	CGTAAATCGTAAAGGGGGAAGT	58.135	22	ACCGATTTCGCCATATCCCC	59.964	20	280	47363	47642	CGTAAATCGTAAAGGGGGAAGT	58.135	22	CCGATTTCGCCATATCCCCT	59.675	20	279	47363	47641
p2	(AT)4	8	52526	52533	TTTTTGACCCACCCTCCCT	58.347	19	AGGCAAATCTAGCTCTCCGC	59.894	20	240	52504	52743	TTTTTGACCCACCCTCCCT	58.347	19	CAAATCTAGCTCTCCGCCGA	59.614	20	237	52504	52740	TCATACGGCGGGAGTCATTG	59.896	20	GTCGAGTGAATCCAATCAAGCA	58.997	22	194	52424	52617
c	(T)10caagcgtggaaaccccagaaccagaagtagtaggattaattatcataagaat(AATA)3	74	54522	54595	ATTAGGCATCTTACCCGGCG	59.965	20	ATCGACGTGCTATCGGACAC	59.971	20	206	54451	54656	GATTTGGACGATACGCCCCA	60.179	20	ATCGACGTGCTATCGGACAC	59.971	20	158	54499	54656	TGATTTGGACGATACGCCCC	60.179	20	ATCGACGTGCTATCGGACAC	59.971	20	159	54498	54656
p1	(A)10	10	60188	60197	AGTTTGATGAGAGTTCCTTCGGA	59.421	23	ACGATAAGGGCCCAGCAAAA	59.961	20	179	60161	60339	AGTTTGATGAGAGTTCCTTCGGA	59.421	23	AACGATAAGGGCCCAGCAAA	59.961	20	180	60161	60340	AGTTTGATGAGAGTTCCTTCGGA	59.421	23	AAACGATAAGGGCCCAGCAA	59.961	20	181	60161	60341
p2	(TC)4	8	61760	61767	AGTCGACGAATGAAGTGGGT	59.033	20	TCAGTTCGTCCAAGAAGAGGA	58.406	21	264	61646	61909	GAGTCGACGAATGAAGTGGGT	60.068	21	TCAGTTCGTCCAAGAAGAGGA	58.406	21	265	61645	61909	AGAGTCGACGAATGAAGTGGG	59.797	21	TCAGTTCGTCCAAGAAGAGGA	58.406	21	266	61644	61909
p2	(AT)4	8	62662	62669	ACGAGCGACCTACCCAATTT	59.388	20	GTACCGCTTGTGGAACCTCA	59.966	20	275	62540	62814	ACGAGCGACCTACCCAATTT	59.388	20	CTGCTGCGCAAAAATGGGAT	60.109	20	178	62540	62717	ACGAGCGACCTACCCAATTT	59.388	20	CCAGTCGCTTCTCGTGGATT	60.109	20	207	62540	62746
p1	(T)10	10	63785	63794	GGGAATCCCTTGTACCGCAT	59.817	20	AGTTCCGCGCTTACTTATGC	58.713	20	222	63688	63909	ATCCCTTGTACCGCATTCCT	58.787	20	AGTTCCGCGCTTACTTATGC	58.713	20	218	63692	63909	GGGAATCCCTTGTACCGCAT	59.817	20	TAGTTCCGCGCTTACTTATGC	58.533	21	223	63688	63910
p1	(T)11	11	64155	64165	TCCTAGTCTTGGTGTCGGTT	57.995	20	AGGGAGGAATTACTCAATTTTTGGA	58.439	25	275	64048	64322	TTCCTAGTCTTGGTGTCGGT	57.995	20	AGGGAGGAATTACTCAATTTTTGGA	58.439	25	276	64047	64322	AGTCTTGGTGTCGGTTTTCAGA	59.83	22	AGGGAGGAATTACTCAATTTTTGGA	58.439	25	271	64052	64322
c	(AT)4ctg(AT)4	19	67274	67292	TCGTGTACAACTCTAAGTGGCC	60.03	22	GCGTACTTAGTACTGGGGCC	59.896	20	150	67242	67391	TCGTGTACAACTCTAAGTGGCC	60.03	22	TAAAGCCCCCAACCATAGCG	60.107	20	167	67242	67408	TGCCCATTTCGTCTTTTTGGT	58.964	21	GCGTACTTAGTACTGGGGCC	59.896	20	244	67148	67391
p4	(AAAC)3	12	68289	68300	AGGAAAGGGGGAAAATCACGT	59.572	21	GATTCAATCGGGGGCAAACG	59.899	20	199	68173	68371	GGAAAGGGGGAAAATCACGT	58.081	20	GATTCAATCGGGGGCAAACG	59.899	20	198	68174	68371	AGGAAAGGGGGAAAATCACGTT	60.158	22	GATTCAATCGGGGGCAAACG	59.899	20	199	68173	68371
c	(T)11aggtattttactgcgaaatacgaaagaaataataaaatttcttttgctaggtgtcaaaaaaaatagagtcaat(A)10	94	69403	69496	ACCTTCCCAACCACGATTTT	57.625	20	TGAAGTTAAAGGCTCCGGTGT	59.581	21	213	69379	69591	AACCTTCCCAACCACGATTT	57.625	20	TGAAGTTAAAGGCTCCGGTGT	59.581	21	214	69378	69591	ACCTTCCCAACCACGATTTTT	58.327	21	TGAAGTTAAAGGCTCCGGTGT	59.581	21	213	69379	69591
p2	(AT)4	8	70180	70187	CTGAGGACATCCCCGAAGAG	59.25	20	TGTCAGCAACAGAAGCCCAA	60.107	20	276	70084	70359	CTGAGGACATCCCCGAAGAG	59.25	20	ATGTCAGCAACAGAAGCCCA	59.889	20	277	70084	70360	GCGGGGGATTTCGTGACATT	61.03	20	TGTCAGCAACAGAAGCCCAA	60.107	20	257	70103	70359
p1	(T)10	10	70828	70837	TGATGGCTCCGTTGCTTTCT	59.963	20	TCGGAAGTCCAATTCAGCGT	59.68	20	188	70791	70978	TGATGGCTCCGTTGCTTTCT	59.963	20	CGGAAGTCCAATTCAGCGTC	59.278	20	187	70791	70977	ATTGCCACCCTTCCTTTCGG	60.612	20	TCGGAAGTCCAATTCAGCGT	59.68	20	238	70741	70978
p2	(TA)4	8	78381	78388	TCTTCTAGGCGAAAATGCTCA	57.39	21	CCGAATTGTCTCCCAGGGTC	60.108	20	118	78313	78430	CATCTTCTAGGCGAAAATGCTCA	59.127	23	CCGAATTGTCTCCCAGGGTC	60.108	20	120	78311	78430	ACATCTTCTAGGCGAAAATGCTC	59.126	23	CCGAATTGTCTCCCAGGGTC	60.108	20	121	78310	78430
p2	(GA)4	8	79155	79162	TGCCTATTGTGTCGGCTTGG	60.676	20	CGGGATGTAACCCCTATGCC	59.964	20	277	79121	79397	CGCAATGCCTATTGTGTCGG	59.972	20	TGGCTGTAGACCTCCGAAAA	58.656	20	256	79116	79371	GCAATGCCTATTGTGTCGGC	60.249	20	GGGATGTAACCCCTATGCCA	58.854	20	280	79117	79396
p1	(T)10	10	80361	80370	GAACCCGGAACATGCCATTG	59.827	20	TGGCGGAGAGTTGTTGTGTT	60.107	20	214	80230	80443	GAACCCGGAACATGCCATTG	59.827	20	TTGGCGGAGAGTTGTTGTGT	60.107	20	215	80230	80444	GAACCCGGAACATGCCATTG	59.827	20	AATGACAGACCGGGAAGCTC	59.749	20	247	80230	80476
p1	(T)11	11	80651	80661	ATTCGTAGACCGGGTCGACT	60.394	20	TGGGTAGGGACACTATTGCTG	59.163	21	265	80552	80816	TAGACCGGGTCGACTGATCC	60.465	20	TGGGTAGGGACACTATTGCTG	59.163	21	260	80557	80816	ACACAACAACTCTCCGCCAA	60.107	20	TCCGCGAAGGTTTTATCGAA	57.633	20	275	80425	80699
p1	(A)10	10	82088	82097	CTCATTCAGCTCCTCGCGAA	60.179	20	AACAAGTCCTAGCGCGGAAA	59.966	20	176	81984	82159	TTCTCATTCAGCTCCTCGCG	60.179	20	AACAAGTCCTAGCGCGGAAA	59.966	20	178	81982	82159	CTCATTCAGCTCCTCGCGAA	60.179	20	CACTAGTCGGGATGGCGAAA	59.825	20	234	81984	82217
p1	(T)10	10	82595	82604	TCCTTCCGTTTATCCACACCT	58.737	21	TGTGTGACTCGTTGGTTAGGG	59.93	21	220	82538	82757	TCCTTCCGTTTATCCACACCT	58.737	21	GTGTGACTCGTTGGTTAGGGT	59.93	21	219	82538	82756	TCCTTCCGTTTATCCACACCT	58.737	21	TGTGACTCGTTGGTTAGGGT	58.584	20	218	82538	82755
p1	(T)12	12	82718	82729	TCCTTCCGTTTATCCACACCT	58.737	21	TGTGTGACTCGTTGGTTAGGG	59.93	21	220	82538	82757	TCCTTCCGTTTATCCACACCT	58.737	21	GTGTGACTCGTTGGTTAGGGT	59.93	21	219	82538	82756	TCCTTCCGTTTATCCACACCT	58.737	21	TGTGACTCGTTGGTTAGGGT	58.584	20	218	82538	82755
p1	(T)10	10	83981	83990	TGTCGACCTAAAGCGTATACTTC	58.087	23	GGTCCCGTGCATCTACCATT	59.82	20	280	83955	84234	TGTCGACCTAAAGCGTATACTT	57.029	22	GGTCCCGTGCATCTACCATT	59.82	20	280	83955	84234	TCCTCATAAGAACGTCCACGA	58.561	21	TGGTAGGACACAAATTGGGAGA	59.017	22	250	83889	84138
p2	(TA)4	8	85082	85089	GCACCCGCTGCTCTAACTAA	60.108	20	ACCATGAGTGATTCGGCAGA	59.095	20	269	84886	85154	ACGGCTTTCTGGATGTGGAT	59.379	20	ACCATGAGTGATTCGGCAGA	59.095	20	118	85037	85154	GCACCCGCTGCTCTAACTAA	60.108	20	ACCATGAGTGATTCGGCAGAT	59.512	21	269	84886	85154
c	(GA)4tatt(GA)4	20	86702	86721	CGCCAATTATGAGTTGGGCG	59.971	20	ACCCCACTGAATTGAATTGGGT	60.158	22	244	86531	86774	TGGGGATCCTCGTACATGGT	60.032	20	ACCCCACTGAATTGAATTGGGT	60.158	22	196	86579	86774	TGAGTTGGGCGCTTTAACCA	60.179	20	ACCCCACTGAATTGAATTGGGT	60.158	22	235	86540	86774
p2	(AG)4	8	95151	95158	CCTGCCATCCACACCAGAAT	60.034	20	TGGTCTACGTACCGGAACTG	58.832	20	164	95062	95225	CCTGCCATCCACACCAGAAT	60.034	20	TGGTCTACGTACCGGAACTGA	60.271	21	164	95062	95225	CCTGCCATCCACACCAGAAT	60.034	20	ACGTACCGGAACTGAGAACA	58.679	20	158	95062	95219
p2	(TC)5	10	99022	99031	CAATCCCCTTGCCCCTCATT	60.032	20	TCGTATCCTTCGTTCAATGGTCA	59.806	23	193	98907	99099	GATCAATCCCCTTGCCCCTC	60.179	20	TCGTATCCTTCGTTCAATGGTCA	59.806	23	196	98904	99099	AATCCCCTTGCCCCTCATTC	59.737	20	TCGTATCCTTCGTTCAATGGTCA	59.806	23	192	98908	99099
p2	(CT)4	8	106138	106145	TGTACCCGAAACCGACACAG	59.968	20	CCCCTTCTCCCGAAGTTACG	59.825	20	106	106081	106186	CTGTACCCGAAACCGACACA	59.968	20	CCCCTTCTCCCGAAGTTACG	59.825	20	107	106080	106186	TTCAAGAACGTAGGGTGCCC	59.964	20	CCCCTTCTCCCGAAGTTACG	59.825	20	260	105927	106186
p1	(A)10	10	112877	112886	TCTGAATTGGCCTGACTCGA	58.734	20	GGGGAAAATAATACTCCCCACCT	59.534	23	265	112716	112980	TCTGAATTGGCCTGACTCGA	58.734	20	ACTCCCCACCTTGAAAATGAA	57.389	21	253	112716	112968	TGAAATTCTCGCCGCTTTGA	58.482	20	GGGGAAAATAATACTCCCCACCT	59.534	23	172	112809	112980
p1	(T)10	10	114392	114401	ACGCTGCCCTTTTATGTGGA	59.962	20	TGTTGAATCAATTGGGACCTGT	58.157	22	208	114222	114429	ACGCTGCCCTTTTATGTGGA	59.962	20	TTGTTGAATCAATTGGGACCTGT	58.778	23	209	114222	114430	GGCTACGCTGCCCTTTTATG	59.337	20	TGTTGAATCAATTGGGACCTGT	58.157	22	212	114218	114429
p4	(AATA)3	12	115196	115207	CTCTCGCGGTCCAGAATCAA	59.827	20	TAGCTTTTCGATGGCCTCCC	59.82	20	247	115113	115359	AACTCTCGCGGTCCAGAATC	59.826	20	TAGCTTTTCGATGGCCTCCC	59.82	20	249	115111	115359	TCTCGCGGTCCAGAATCAAA	59.394	20	TAGCTTTTCGATGGCCTCCC	59.82	20	246	115114	115359
p1	(T)11	11	119288	119298	CGGTAAAGTCCATCTTGTTGCA	59.189	22	ACTTTGGGGGTTGGAATCTTTCT	60.117	23	164	119192	119355	CGGTAAAGTCCATCTTGTTGCA	59.189	22	AGTTCTTTACTTTGGGGGTTGGA	59.794	23	172	119192	119363	CGGTAAAGTCCATCTTGTTGCA	59.189	22	ACTTTGGGGGTTGGAATCTTTC	58.761	22	164	119192	119355
p2	(GT)4	8	122976	122983	ACCTAAAATGAAGCAGGTTCTGT	58.27	23	AGCTTGTATGAATCGTTCTTGGT	58.42	23	253	122884	123136	GACCTAAAATGAAGCAGGTTCTGT	59.238	24	AGCTTGTATGAATCGTTCTTGGT	58.42	23	254	122883	123136	AGACCTAAAATGAAGCAGGTTCTG	58.994	24	AGCTTGTATGAATCGTTCTTGGT	58.42	23	255	122882	123136
p2	(AG)4	8	131413	131420	CCCCTTCTCCCGAAGTTACG	59.825	20	TGTACCCGAAACCGACACAG	59.968	20	106	131370	131475	CCCCTTCTCCCGAAGTTACG	59.825	20	CTGTACCCGAAACCGACACA	59.968	20	107	131370	131476	CCCCTTCTCCCGAAGTTACG	59.825	20	TTCAAGAACGTAGGGTGCCC	59.964	20	260	131370	131629
p2	(AG)5	10	138522	138531	TCGTATCCTTCGTTCAATGGTCA	59.806	23	CAATCCCCTTGCCCCTCATT	60.032	20	193	138453	138645	TCGTATCCTTCGTTCAATGGTCA	59.806	23	GATCAATCCCCTTGCCCCTC	60.179	20	196	138453	138648	TCGTATCCTTCGTTCAATGGTCA	59.806	23	AATCCCCTTGCCCCTCATTC	59.737	20	192	138453	138644
p2	(CT)4	8	142379	142386	TGGTCTACGTACCGGAACTG	58.832	20	CCTGCCATCCACACCAGAAT	60.034	20	164	142310	142473	TGGTCTACGTACCGGAACTGA	60.271	21	CCTGCCATCCACACCAGAAT	60.034	20	164	142310	142473	ACGTACCGGAACTGAGAACA	58.679	20	CCTGCCATCCACACCAGAAT	60.034	20	158	142316	142473
c	(TC)4aata(TC)4	20	150818	150837	ACCCCACTGAATTGAATTGGGT	60.158	22	CGCCAATTATGAGTTGGGCG	59.971	20	248	150763	151010	ACCCCACTGAATTGAATTGGGT	60.158	22	TGGGGATCCTCGTACATGGT	60.032	20	200	150763	150962	ACCCCACTGAATTGAATTGGGT	60.158	22	TGAGTTGGGCGCTTTAACCA	60.179	20	239	150763	151001
p2	(AT)4	8	152453	152460	ACCATGAGTGATTCGGCAGA	59.095	20	GCACCCGCTGCTCTAACTAA	60.108	20	269	152387	152655	ACCATGAGTGATTCGGCAGA	59.095	20	ACGGCTTTCTGGATGTGGAT	59.379	20	118	152387	152504	ACCATGAGTGATTCGGCAGAT	59.512	21	GCACCCGCTGCTCTAACTAA	60.108	20	269	152387	152655
