# Supplementary material for: Chloroplast Genome Analysis of Resurrection Tertiary Relict Haberlea rhodopensis Highlights Genes Important for Desiccation Stress Response
Source: Front Plant Sci. 2017 Feb 20;8:204. doi: 10.3389/fpls.2017.00204 (PMC5316520; doi:10.3389/fpls.2017.00204)
Supplement: TABLE S4 — Ka/Ks analysis table. [file Table_4.XLSX]

## Sheet: Sheet1
		Salvia miltiorrhiza	Coffea arabica	Sesamum indicum	Boea hygrometrica
IR	rpl2	0	0.217856	0.11118	1.19821
	rpl23	2.10016	2.33123	2.15151	2.03345
	rps7	0	0.256306	NA	NA
SSC	ccsA	0.374518	0.247283	0.372398	0.360377
	ndhA	0.119736	0.151525	0.192083	0.214771
	ndhD	0.171902	0.170242	0.181455	0.198465
	ndhE	0.131691	0.11017	0.108648	0.104917
	ndhF	0.189749	0.170965	0.259818	0.240509
	ndhG	0.094634	0.188895	0.207587	0.076533
	ndhH	0.056743	0.068631	0.09458	0.059412
	ndhI	0.233533	0.121411	0.153262	0.222271
	psaC	0.013277	0.015837	0.021935	0.060005
	rpl32	0.127048	0.222515	0.61305	NA
	rps15	0.219787	0.247567	0.191262	0.336598
LSC	accD	0.326594	0.315913	0.338383	0.316752
	atpA	0.059572	0.051063	0.10926	0.03969
	atpB	0.068561	0.057173	0.061781	0.039481
	atpE	0.477535	0.308085	0.810327	0.301678
	atpF	0.213971	0.267032	0.471712	0.330037
	atpH	0	0	0	0
	atpI	0.042363	0.096145	0.067722	0.084067
	cemA	0.318174	0.371906	0.465279
	clpP	0.230725	0.195221	0.548066	0.132088
	infA	0.054954	0.036171	0.030389	0
	matK	0.513828	0.494991	0.565147	0.46419
	ndhC	0.225262	0.172545	0.093206	0.2836
	ndhJ	0.061197	0.083575	0.061862	0.097248
	ndhK	0.19048	0.078449	0.069433	0.275583
	petA	0.185165	0.15662	0.227892	0.061437
	petB	0.099646	0.038589	0.172476	0.048165
	petD	0.116397	0.09895	0.234276	0.097902
	petG	0	0	0	0
	petL	0	0.06015	NA	0
	petN	0.370594	0.37089	NA	NA
	psaA	0.039907	0.02214	0.062672	0.126186
	psaB	0.026354	0.020562	0.022062	0.041584
	psaI	0.785701	0.658208	NA	0
	psaJ	0.298804	0.098721	0.225546	0.460778
	psbA	0	0.029509	0	0
	psbB	0.046062	0.024669	0.069173	0.072556
	psbC	0.051591	0.042577	0.039594	0.028197
	psbD	0.049118	0.006815	0.067863	0.057223
	psbE	0.058768	0.013098	0.037743	0
	psbF	0	0	0	0
	psbH	0	0.024326	0.045178	0
	psbI	0	0	0	0.679775
	psbJ	0.141279	0.268097	0.128363	NA
	psbK	0.237237	0.168918	0.433918	0.336421
	psbL	0.064743	0	0	NA
	psbM	0	0.043206	0	0
	psbN	0	0	0	NA
	psbT	0.067048	0	0	0
	rbcL	0.10417	0.123595	0.107492	0.110372
	rpl14	0.079927	0.058427	0.137661	0.280817
	rpl16	0.151292	0.1235	0.217188	0.121937
	rpl20	0.220988	0.203554	0.349045	0.239705
	rpl22	0.436817	0.175787	0.333048	0.276148
	rpl33	0.236489	0.529669	0.700955	0
	rpl36	0.21502	0.095338	0.1957	0.153847
	rpoA	0.217969	0.253223	0.229674	0.495056
	rpoB	0.14833	0.117587	0.1598	0.224632
	rpoC1	0.144386	0.103857	0.126758	0.182068
	rpoC2	0.262474	0.240976	0.27681	0.285056
	rps11	0.120256	0.089615	0.117162	0.146087
	rps12	2.34042	2.79246	1.70521	NA
	rps14	0.258206	0.255046	0.652815	0.429857
	rps16	0.134672	0.176644	0.171399	0.111491
	rps18	0.344059	0.238813	0.215786	0.487468
	rps2	0.225586	0.101791	0.30958	0.350851
	rps3	0.114753	0.159591	0.119165	0.286703
	rps4	0.263083	0.17071	0.228595	0.085611
	rps8	0.225542	0.284657	0.179115	0.23227

## Sheet: Sheet2
Ka/Ks without H.rhodopensis
Sequences	Ka/Ks
Rpl23-Coffea arabica-Salvia miltiorrhiza	0.241425
Rpl23-Coffea arabica-Sesamum indicum	0.481984
Rpl23-Coffea arabica-Boea hygrometrica	0.481984
Rpl23-Salvia miltiorrhiza-Sesamum indicum	0
Rpl23-Salvia miltiorrhiza-Boea hygrometrica	0
Rpl23-Sesamum indicum-Boea hygrometrica	0.584809
Rps12-Coffea arabica-Salvia miltiorrhiza	0.497565
Rps12-Coffea arabica-Boea hygrometrica	0.782332
Rps12-Coffea arabica-Sesamum indicum	0.981779
Rps12-Sesamum indicum–Boea hygrometrica	0.638999
Rps12-Sesamum indicum-Salvia miltiorrhiza	0.50339
Rps12-Salvia miltiorrhiza-Boea hygrometrica	0.397727
